# Supplementary material for: Reconstructed Ancestral Myo-Inositol-3-Phosphate Synthases Indicate That Ancestors of the Thermococcales and Thermotoga Species Were More Thermophilic than Their Descendants
Source: PLoS One. 2013 Dec 31;8(12):e84300. doi: 10.1371/journal.pone.0084300 (PMC3877268; doi:10.1371/journal.pone.0084300)
Supplement: Figure S4 — In-house PERL scripts used to calculate the gaps and reconstructed ancestral sequences using BppAncestor. (TXT) [file pone.0084300.s004.txt]

#!\usr\bin\perl

#This program will read in the ancestral sequences in the file ancestral.seqs.fna
#It will read in the reconstructed sequences in converted.output.seqs and use this information to determine the location of gaps in the ancestral sequences
## Original sequence file: ancestral.seqs.fna
## Converted sequence file: converted.output.seqs
## Output file: ancestral.seqs.withgaps

use warnings;
use strict;

while(defined(my $file=glob("ancestral.seqs.fna"))){
print "The file is $file\n";
open(IN,"<$file");
my @seqs=<IN>;
close(IN);

open(IN,"<converted.output.seqs");
my @gaps=<IN>;
close(IN);

open(OUT,">$file.withgaps");
for(my $i=0;$i<scalar(@gaps);$i++){
	chomp($gaps[$i]);
	chomp($seqs[$i]);
	if ($gaps[$i]=~/^>/){ # if the file is an annotation line, do not tamper
		print OUT "$gaps[$i]\n";
	}
	else{
		my @gaps_temp=split("",$gaps[$i]);
		my @seqs_temp=split("",$seqs[$i]);
		for(my $j=0;$j<scalar(@gaps_temp);$j++){ # loop through every nucleotide in that line
			if ($gaps_temp[$j] eq "A"){ #if a nucleotide is present (A=nucleotide)
				print OUT "$seqs_temp[$j]";
			}
			else {
				if ($gaps_temp[$j] eq "C"){ # If a gap is present (C=gap)
					print OUT "-"
				}
				else{
					print "Error! Unknown character $gaps_temp[$j]";
				}
			}
		}
		print OUT "\n";
	}
}
}
